# Supplementary material for: Effects of Bismuth Exposure on the Human Kidney—A Systematic Review
Source: Antibiotics (Basel). 2022 Dec 2;11(12):1741. doi: 10.3390/antibiotics11121741 (PMC9774474; doi:10.3390/antibiotics11121741)
Supplement: Supplementary file 1 [file antibiotics-11-01741-s001.zip]

Archive with 1 entries (1 files):
- antibiotics-2035684-supplementary.pdf
